# Supplementary material for: NFATc2 mediates epigenetic modification of dendritic cell cytokine and chemokine responses to dectin-1 stimulation
Source: Nucleic Acids Res. 2014 Dec 30;43(2):836–47. doi: 10.1093/nar/gku1369 (PMC4333412; doi:10.1093/nar/gku1369)
Supplement: SUPPLEMENTARY DATA [file supp_gku1369_nar-03496-z-2014-File005.xls]

## Sheet: 3E27
cofactor	start_pos	strand	core_sc	full_sc	site	reccount	seqname	Frequency
AML_Q6	3085	-	1	0.991	gtaaaCCACAgcctc	1	lcl|Sci_90|chr3:103661120-103665505	140
AML1_01	130	+	1	1	tGTGGT	1	lcl|Sci_1|chr18:64777543-64779774	135
AML1_Q4	130	+	1	1	tGTGGTt	1	lcl|Sci_1|chr18:64777543-64779774	135
AML1_Q5	130	+	1	1	TGTGGt	1	lcl|Sci_1|chr18:64777543-64779774	135
AML1_Q6	130	+	1	1	TGTGGt	1	lcl|Sci_1|chr18:64777543-64779774	140
AP1_01	1044	+	1	1	gcatgAGTCAgca	1	lcl|Sci_57|chr17:35944797-35947417	138
AP1_02	560	-	1	1	tgAGTCA	1	lcl|Sci_1|chr18:64777543-64779774	138
AP1_C	1046	+	1	1	atgAGTCAg	1	lcl|Sci_57|chr17:35944797-35947417	137
AP1_Q2	518	+	1	0.996	gcTGACTcaga	1	lcl|Sci_129|chrX:68458997-68460510	138
AP1_Q2_01	507	-	1	1	cccactgAGTCA	1	lcl|Sci_19|chr8:130874724-130881054	138
AP1_Q4	482	-	1	1	acttAGTCAct	1	lcl|Sci_115|chr17:71195305-71199901	138
AP1_Q4_01	2435	-	1	1	aTGACTca	1	lcl|Sci_6|chr19:21968571-21973341	138
AP1_Q6	510	-	1	1	actgAGTCAtc	1	lcl|Sci_19|chr8:130874724-130881054	138
AP1_Q6_01	2435	+	1	1	aTGACTcat	1	lcl|Sci_6|chr19:21968571-21973341	138
AP1_Q6_02	559	-	1	1	ctgAGTCA	1	lcl|Sci_1|chr18:64777543-64779774	138
AP1FJ_Q2	1031	-	1	0.996	actcaGTCACc	1	lcl|Sci_19|chr8:130874724-130881054	134
BACH2_01	423	-	1	0.991	catgACTCAcg	1	lcl|Sci_135|chr16:87724762-87725784	85
BLIMP1_Q6_01	277	+	1	0.982	gaggaaGTGAAaga	1	lcl|Sci_14|chr17:57321737-57323175	71
CEBP_Q2_01	1595	+	1	0.999	aTTGCAcaatca	1	lcl|Sci_95|chr9:57819476-57821396	131
CEBP_Q3	635	+	1	0.999	aattttGGCAAa	1	lcl|Sci_71|chr2:14969883-14972321	134
CEBPB_01	4760	+	1	0.991	agattagGCAATgg	1	lcl|Sci_11|chr19:34476247-34482872	93
CEBPB_02	930	-	1	0.996	cagttgTGCAAccc	1	lcl|Sci_9|chr19:32401993-32405950	118
CEBPB_Q6	1594	-	1	1	gATTGCacaa	1	lcl|Sci_95|chr9:57819476-57821396	122
CEBPD_Q6	441	+	1	0.989	cATTGCgtcacc	1	lcl|Sci_1|chr18:64777543-64779774	122
CEBPD_Q6_01	4539	-	1	1	attaTGCAA	1	lcl|Sci_6|chr19:21968571-21973341	123
CEBPG_Q6	344	-	1	0.994	attctGAAATcag	1	lcl|Sci_40|chr5:99737594-99738575	127
CEBPG_Q6_01	114	-	1	0.99	cATTTCgtaatg	1	lcl|Sci_8|chr11:81912787-81915826	108
CETS1_01	557	-	1	1	cactTCCGGt	1	lcl|Sci_140|chr19:24249012-24250360	72
CETS1_02	557	-	1	1	cacTTCCGgt	1	lcl|Sci_140|chr19:24249012-24250360	79
CETS1_Q6	899	+	1	1	aGGAAGt	1	lcl|Sci_1|chr18:64777543-64779774	141
CETS1P54_01	557	-	1	1	cactTCCGGt	1	lcl|Sci_140|chr19:24249012-24250360	72
CETS1P54_02	556	-	1	0.996	tcacTTCCGgtct	1	lcl|Sci_140|chr19:24249012-24250360	76
CETS1P54_03	1858	+	1	0.989	gcagcCGGAAgtgtga	1	lcl|Sci_49|chr14:70464247-70466821	79
CETS2_01	557	-	1	1	cacTTCCGgt	1	lcl|Sci_140|chr19:24249012-24250360	77
CFOS_Q6	559	-	1	1	ctgAGTCA	1	lcl|Sci_1|chr18:64777543-64779774	137
CJUN_Q6	561	-	1	1	gAGTCA	1	lcl|Sci_1|chr18:64777543-64779774	138
CMAF_01	367	+	1	0.987	tatttTGCTGactgaaata	1	lcl|Sci_14|chr17:57321737-57323175	141
CMAF_02	170	-	1	1	AGTCA	1	lcl|Sci_1|chr18:64777543-64779774	138
CMAF_Q5	644	-	1	1	tGCTGAgcctg	1	lcl|Sci_52|chr16:92399921-92401102	137
COE1_Q6	22	+	1	0.983	tccCAGGGgagctg	1	lcl|Sci_70|chr2:172218509-172219870	97
CREBP1CJUN_01	1038	+	1	1	tGACGTca	1	lcl|Sci_24|chr2:126461312-126462914	69
DR3_Q4	2459	-	1	0.913	cactgGGTCAgaatgtccagc	1	lcl|Sci_57|chr17:35944797-35947417	134
DR4_Q2	75	+	1	0.961	tgacctgcctTGACCct	1	lcl|Sci_66|chr3:122689488-122690632	114
E12_Q6	990	-	1	0.992	tgccACCTGcc	1	lcl|Sci_140|chr19:24249012-24250360	105
E2A_Q2	689	-	1	1	gcagaggcAGGTGg	1	lcl|Sci_62|chr3:58916783-58919585	94
E2A_Q6	1854	+	1	1	CACCTgcc	1	lcl|Sci_9|chr19:32401993-32405950	94
E2A_Q6_01	2316	-	1	0.999	tctgcAGGTGtcc	1	lcl|Sci_30|chr13:42339483-42342150	94
E47_01	2362	+	1	0.988	acagCAGGTgtcttc	1	lcl|Sci_30|chr13:42339483-42342150	106
E47_02	344	-	1	0.996	ctgaacACCTGttgaa	1	lcl|Sci_130|chr2:119978828-119979978	105
EBF_Q6	323	+	1	0.981	tTCCCTtgggt	1	lcl|Sci_6|chr19:21968571-21973341	112
EBOX_Q6_01	731	-	1	0.998	ggccACGTGg	1	lcl|Sci_42|chr15:58500478-58502145	37
EGR_Q6	681	-	1	1	gtcgCCCCCac	1	lcl|Sci_32|chr10:66999008-67001341	106
EGR1_01	1084	+	1	0.937	ctgcGTGGGtgg	1	lcl|Sci_21|chr18:60784070-60786646	91
EGR1_02	1085	+	1	0.974	tgcGTGGGtgg	1	lcl|Sci_21|chr18:60784070-60786646	104
EGR1_07	2062	-	1	0.885	atggcggGGGCGgg	1	lcl|Sci_5|chr6:97412813-97414901	34
EGR1_Q6	2065	+	1	1	gcGGGGGcgg	1	lcl|Sci_5|chr6:97412813-97414901	79
EGR2_01	1084	+	1	0.942	ctgcGTGGGtgg	1	lcl|Sci_21|chr18:60784070-60786646	107
EGR2_02	1083	-	1	0.935	actgcGTGGGtggtt	1	lcl|Sci_21|chr18:60784070-60786646	14
EGR2_Q6	25	+	1	1	ccCACACg	1	lcl|Sci_2|chr10:82396803-82398447	137
EGR3_01	1084	+	1	0.915	ctgCGTGGgtgg	1	lcl|Sci_21|chr18:60784070-60786646	39
EGR3_02	2062	-	1	0.927	atggcggGGGCGggg	1	lcl|Sci_5|chr6:97412813-97414901	3
EGR3_Q3	831	-	1	1	aCCCAC	1	lcl|Sci_1|chr18:64777543-64779774	137
ELF_02	1052	+	1	0.997	ccCGGAAgtg	1	lcl|Sci_106|chr2:3340364-3342068	79
ELF1_02	208	+	1	0.949	aatccGGAAGtc	1	lcl|Sci_68|chr9:99258819-99260325	140
ELF1_Q5	899	+	1	1	AGGAAg	1	lcl|Sci_1|chr18:64777543-64779774	139
ELF1_Q6	957	+	1	1	ataagAGGAAgt	1	lcl|Sci_61|chr3:132755109-132757790	141
ETS_B	412	+	1	1	gacAGGAAgtaatt	1	lcl|Sci_65|chr5:99762818-99767029	141
ETS_Q4	264	+	1	1	agccacTTCCTg	1	lcl|Sci_3|chr4:124414600-124416702	141
ETS_Q6	1069	+	1	1	aCTTCCtc	1	lcl|Sci_1|chr18:64777543-64779774	141
ETS1_B	977	-	1	0.998	ccaaccacTTCCTgt	1	lcl|Sci_42|chr15:58500478-58502145	141
ETS2_Q6	898	-	1	1	caGGAAG	1	lcl|Sci_1|chr18:64777543-64779774	141
FOXO4_01	218	-	1	1	ggctTGTTTat	1	lcl|Sci_32|chr10:66999008-67001341	140
FOXO4_02	1335	-	1	0.98	aacgtaAACAAaac	1	lcl|Sci_129|chrX:68458997-68460510	137
FOXO4_04	2120	+	1	1	gtAAACA	1	lcl|Sci_1|chr18:64777543-64779774	130
FOXO4_05	2905	-	1	0.941	cttGTGGGgaag	1	lcl|Sci_33|chr11:83460173-83463957	78
GATA_C	944	-	1	1	aggtcTTATCt	1	lcl|Sci_4|chr13:96362211-96363656	128
GATA_Q6	948	-	1	1	cTTATCt	1	lcl|Sci_4|chr13:96362211-96363656	128
GATA3_01	1784	-	1	1	ccCTATCtc	1	lcl|Sci_8|chr11:81912787-81915826	122
GATA3_02	2835	+	1	1	agaGATAAga	1	lcl|Sci_34|chr5:99694972-99698903	128
GATA3_03	322	-	1	0.997	taAGATCtct	1	lcl|Sci_110|chr19:46577382-46580175	127
GATA3_05	436	+	1	0.973	ctttgTAGATcagatcggcctt	1	lcl|Sci_113|chrX:68475048-68476751	71
GATA3_Q4	491	+	1	1	AGATAa	1	lcl|Sci_1|chr18:64777543-64779774	133
HAND1E47_01	2039	-	1	0.985	aaagCCAGAcccctag	1	lcl|Sci_115|chr17:71195305-71199901	139
HEB_Q6	115	+	1	1	gCCAGCtg	1	lcl|Sci_7|chr11:81834399-81838438	69
HMGIY_01	2120	+	1	1	ggTTATTt	1	lcl|Sci_8|chr11:81912787-81915826	138
HMGIY_Q3	3644	+	1	0.994	actggAATTTttttt	1	lcl|Sci_33|chr11:83460173-83463957	134
HMGIY_Q4	39	+	1	1	TTATTa	1	lcl|Sci_1|chr18:64777543-64779774	141
HMGIY_Q6	1170	+	1	1	GGAAAtt	1	lcl|Sci_1|chr18:64777543-64779774	141
HTF_01	776	-	1	0.978	actcaagatgACGTGtcaattagt	1	lcl|Sci_18|chr16:87633858-87636707	93
HTF4_Q2	772	-	1	1	gcAGGTG	1	lcl|Sci_2|chr10:82396803-82398447	94
IK_Q5	710	-	1	1	gcCTCCCaaa	1	lcl|Sci_5|chr6:97412813-97414901	137
IK1_01	301	-	1	0.984	gctaTTCCCaagt	1	lcl|Sci_97|chr7:31207309-31208866	141
IK2_01	2205	+	1	0.999	cttTGGGAaaac	1	lcl|Sci_20|chr19:32384504-32388793	139
IK3_01	460	+	1	0.965	tcctGGGAAtccc	1	lcl|Sci_17|chr9:65389154-65391146	141
IRF_Q6	945	-	1	0.993	gaaagTGAAActaca	1	lcl|Sci_129|chrX:68458997-68460510	87
IRF_Q6_01	945	+	1	1	gaaagTGAAAc	1	lcl|Sci_129|chrX:68458997-68460510	76
IRF1_01	1476	+	1	0.977	GAAAAgtgaaaca	1	lcl|Sci_85|chr13:44894248-44896389	39
IRF1_Q6	669	-	1	1	AAGTGaa	1	lcl|Sci_2|chr10:82396803-82398447	62
IRF1_Q6_01	279	+	1	0.999	catTTTCActttca	1	lcl|Sci_15|chr5:99753518-99756886	105
IRF2_01	1476	+	1	0.982	GAAAAgtgaaaca	1	lcl|Sci_85|chr13:44894248-44896389	61
IRF2_Q6	551	+	1	0.993	aggaaaaTGAAAgtga	1	lcl|Sci_91|chr19:46596029-46600001	40
IRF4_03	1029	-	1	0.985	tttgGTTTCggttgt	1	lcl|Sci_12|chr14:21643601-21645451	116
IRF4_04	1854	-	1	0.988	gaaacCGAGAgtatt	1	lcl|Sci_93|chr8:130688422-130690851	79
IRF4_Q6	1079	-	1	1	taTTTTC	1	lcl|Sci_1|chr18:64777543-64779774	141
JUNB_Q6	559	-	1	1	ctgAGTCA	1	lcl|Sci_1|chr18:64777543-64779774	138
JUND_Q6	559	-	1	1	ctgAGTCA	1	lcl|Sci_1|chr18:64777543-64779774	138
KROX_Q6	1813	+	1	0.993	cccgCCCCCacccc	1	lcl|Sci_33|chr11:83460173-83463957	87
LEF1_Q2	1338	+	1	1	tCAAAG	1	lcl|Sci_3|chr4:124414600-124416702	137
LEF1_Q2_01	3199	-	1	1	ccCTTTGatg	1	lcl|Sci_45|chr2:3572794-3576366	137
LEF1_Q5	1338	+	1	1	tCAAAGg	1	lcl|Sci_3|chr4:124414600-124416702	137
LEF1_Q5_01	1338	+	1	1	tCAAAGg	1	lcl|Sci_3|chr4:124414600-124416702	137
LEF1TCF1_Q4	52	-	1	0.997	agcatCAAAGg	1	lcl|Sci_8|chr11:81912787-81915826	137
LMO2COM_01	184	-	1	0.997	cagcACCTGctg	1	lcl|Sci_108|chr18:60797259-60798544	94
LMO2COM_02	1984	+	1	1	cAGATAggg	1	lcl|Sci_17|chr9:65389154-65391146	118
LYF1_01	1643	-	1	1	tcTCCCAaa	1	lcl|Sci_1|chr18:64777543-64779774	139
MAF_Q6	380	+	1	0.939	taggaGGAAGtggtcc	1	lcl|Sci_23|chr2:3585680-3587304	141
MAF_Q6_01	45	+	1	1	tgctgAGTCAt	1	lcl|Sci_18|chr16:87633858-87636707	138
MAZR_01	336	+	1	0.992	gggggGGGGGcta	1	lcl|Sci_32|chr10:66999008-67001341	52
MYOD_Q6_01	579	+	1	0.989	caggaaCAGGTgggggag	1	lcl|Sci_80|chr14:70454613-70458759	94
MZF1_01	798	+	1	1	agtGGGGA	1	lcl|Sci_2|chr10:82396803-82398447	136
MZF1_02	1237	-	1	1	ttcCCCCTcaccc	1	lcl|Sci_25|chr1:133723202-133724488	136
MZF1_Q5	747	+	1	1	tGGGGAg	1	lcl|Sci_2|chr10:82396803-82398447	133
NFAT_Q4_01	299	-	1	1	aatTTTCCac	1	lcl|Sci_51|chr2:180171597-180172824	141
NFAT_Q6	3335	+	1	1	caaaGGAAAatt	1	lcl|Sci_7|chr11:81834399-81838438	141
NFAT1_Q4	574	+	1	1	GGAAAa	1	lcl|Sci_1|chr18:64777543-64779774	141
NFAT1_Q6	574	+	1	1	GGAAAa	1	lcl|Sci_1|chr18:64777543-64779774	141
NFAT2_Q5	572	-	1	1	atGGAAA	1	lcl|Sci_1|chr18:64777543-64779774	141
NFAT3_Q3	1002	-	1	1	aGGAAAatca	1	lcl|Sci_5|chr6:97412813-97414901	141
NFAT4_Q3	574	+	1	1	GGAAAa	1	lcl|Sci_1|chr18:64777543-64779774	138
NFATC2_01	573	-	1	1	tGGAAAa	1	lcl|Sci_1|chr18:64777543-64779774	140
NFKAPPAB_01	834	+	1	1	GGGAAtttcc	1	lcl|Sci_111|chr14:21652791-21654297	113
NFKAPPAB50_01	464	-	1	1	gggaaTCCCC	1	lcl|Sci_17|chr9:65389154-65391146	123
NFKB_C	529	-	1	0.987	gggaaaGTCCCa	1	lcl|Sci_139|chr2:3390245-3391690	96
NFKB_Q6	528	-	1	0.979	tgggaaaGTCCCaa	1	lcl|Sci_139|chr2:3390245-3391690	132
NFKB_Q6_01	525	+	1	0.998	ctttgGGAAAgtccca	1	lcl|Sci_139|chr2:3390245-3391690	102
NR1B1_Q6	1588	-	1	1	gtTGACCttt	1	lcl|Sci_11|chr19:34476247-34482872	136
NR1B2_Q6	844	+	1	1	gTGACCc	1	lcl|Sci_1|chr18:64777543-64779774	136
OCT_C	1035	-	1	0.997	atatGCAAAtgag	1	lcl|Sci_7|chr11:81834399-81838438	131
OCT_Q6	1036	-	1	1	tATGCAaatga	1	lcl|Sci_7|chr11:81834399-81838438	136
OCT1_01	910	+	1	0.986	acatgTATGCaaatgtgta	1	lcl|Sci_136|chr9:110988147-110990128	106
OCT1_02	692	-	1	0.993	cagctGCATAttcaa	1	lcl|Sci_29|chr13:96369796-96371051	116
OCT1_03	1610	+	1	0.999	atgGTAATgaggt	1	lcl|Sci_71|chr2:14969883-14972321	126
OCT1_04	57	-	1	0.974	tccgttcattTGCATtttcatag	1	lcl|Sci_55|chr14:122336712-122338654	98
OCT1_05	1034	-	1	0.978	catatGCAAAtgag	1	lcl|Sci_7|chr11:81834399-81838438	119
OCT1_06	2751	-	1	0.979	agaaTGTAAttctg	1	lcl|Sci_19|chr8:130874724-130881054	122
OCT1_07	1144	-	1	1	AATTAgcataca	1	lcl|Sci_67|chr6:116631100-116633618	118
OCT1_08	2278	-	1	0.994	tagttAATTAattaaa	1	lcl|Sci_36|chr11:83474521-83478299	129
OCT1_B	1036	+	1	1	tATGCAaatg	1	lcl|Sci_7|chr11:81834399-81838438	125
OCT1_Q5_01	1036	-	1	1	tatGCAAAtga	1	lcl|Sci_7|chr11:81834399-81838438	116
OCT1_Q6	6013	+	1	0.995	atacatGCAAAtaag	1	lcl|Sci_11|chr19:34476247-34482872	130
OCT2_01	2566	-	1	0.996	cttaattTGCATagac	1	lcl|Sci_138|chr19:61013862-61017279	123
OCT2_Q6	154	+	1	0.996	ggaaATGCAaatca	1	lcl|Sci_10|chr19:11436025-11437369	135
OLF1_01	1514	-	1	0.939	gccactaccctGGGGAattctt	1	lcl|Sci_54|chr10:93970759-93972375	105
OSF2_Q6	1230	+	1	1	aCCACAaa	1	lcl|Sci_5|chr6:97412813-97414901	140
P50_Q6	1600	+	1	0.994	gggaagTCCCCt	1	lcl|Sci_7|chr11:81834399-81838438	138
PEBP_Q6	896	+	1	0.992	gttcACCACagatct	1	lcl|Sci_15|chr5:99753518-99756886	135
PEBP2B_Q6	130	+	1	1	TGTGGtt	1	lcl|Sci_1|chr18:64777543-64779774	139
POU2F1_Q6	1035	-	1	1	atATGCAaatga	1	lcl|Sci_7|chr11:81834399-81838438	112
POU3F1_Q6	59	+	1	0.926	cgttcattTGCATtttca	1	lcl|Sci_55|chr14:122336712-122338654	128
POU4F1_Q6	512	+	1	0.999	taATTTAtgct	1	lcl|Sci_65|chr5:99762818-99767029	132
POU6F1_01	651	-	1	0.958	ATAAAttatgt	1	lcl|Sci_82|chr2:128544484-128545605	119
POU6F1_02	2063	+	1	0.994	ccgcatAATGAggttgg	1	lcl|Sci_134|chr7:50605378-50607699	139
POU6F1_03	2063	+	1	0.993	ccgcatAATGAggttgg	1	lcl|Sci_134|chr7:50605378-50607699	139
PPARA_02	619	-	1	0.965	ccccacccccaTGACCtaa	1	lcl|Sci_47|chr8:86761069-86761954	110
PPARGRXRA_01	699	+	1	0.966	gggggtcAAAGGgca	1	lcl|Sci_134|chr7:50605378-50607699	139
PU1_Q4	361	+	1	0.984	tgcagttacTTCCTctttc	1	lcl|Sci_59|chr6:97388776-97389986	141
PU1_Q6	1070	-	1	1	CTTCCtct	1	lcl|Sci_1|chr18:64777543-64779774	141
RARA_03	774	+	1	0.996	tgccaaaGGTCAccta	1	lcl|Sci_1|chr18:64777543-64779774	91
RARA_04	536	+	1	0.991	agcgcggGGTCAggaa	1	lcl|Sci_58|chr14:70475490-70477160	136
RARG_Q3	2387	+	1	1	TGACCttccgt	1	lcl|Sci_62|chr3:58916783-58919585	136
RXRA_03	1190	-	1	0.996	gtgatggGGTCAagtga	1	lcl|Sci_101|chr2:126427150-126429117	135
RXRA_04	1800	-	1	0.981	ctcccaACCTTcgagc	1	lcl|Sci_80|chr14:70454613-70458759	135
RXRRAR_01	5011	-	1	0.945	tgaactcactcTGACCt	1	lcl|Sci_19|chr8:130874724-130881054	127
SFPI1_04	569	-	1	0.974	gGTTCCccaaataa	1	lcl|Sci_46|chr13:6651457-6652703	133
SOX_Q6	2209	+	1	0.972	ctCTTTGttaaaa	1	lcl|Sci_39|chr19:61020359-61025322	137
SOX4_01	430	+	1	1	aACAAAgg	1	lcl|Sci_1|chr18:64777543-64779774	141
SOX4_Q5	430	+	1	1	AACAAa	1	lcl|Sci_1|chr18:64777543-64779774	136
SP1_01	1486	-	1	1	accCCGCCcc	1	lcl|Sci_8|chr11:81912787-81915826	65
SP1_02	1569	-	1	1	ctcccCGCCCc	1	lcl|Sci_12|chr14:21643601-21645451	54
SP1_03	2067	-	1	1	gggggCGGGG	1	lcl|Sci_5|chr6:97412813-97414901	58
SP1_05	1486	+	1	1	acccCGCCCcc	1	lcl|Sci_8|chr11:81912787-81915826	62
SP1_Q2_01	2067	-	1	1	gggGGCGGgg	1	lcl|Sci_5|chr6:97412813-97414901	65
SP1_Q4_01	2154	-	1	0.993	ggccCCGCCcctc	1	lcl|Sci_76|chr6:146588840-146591052	64
SP1_Q6	2154	-	1	0.991	ggccCCGCCcctc	1	lcl|Sci_76|chr6:146588840-146591052	68
SP1_Q6_01	1571	-	1	1	gccCCGCCcc	1	lcl|Sci_43|chr3:116167965-116169941	65
SP1_Q6_02	210	+	1	1	ccccccCCCCCcccccc	1	lcl|Sci_84|chr13:44903265-44904559	99
SPI1_01	1223	+	1	0.991	ggaaaggGGAAGtgtgg	1	lcl|Sci_20|chr19:32384504-32388793	140
SPI1_02	1068	-	1	1	tacTTCCTct	1	lcl|Sci_1|chr18:64777543-64779774	141
SPI1_03	1068	-	1	1	taCTTCCtct	1	lcl|Sci_1|chr18:64777543-64779774	141
SPI1_04	899	+	1	1	AGGAAgt	1	lcl|Sci_1|chr18:64777543-64779774	141
SPI1_Q5	899	+	1	1	AGGAAg	1	lcl|Sci_1|chr18:64777543-64779774	141
STAT_01	1050	+	1	1	TTCCCggaa	1	lcl|Sci_106|chr2:3340364-3342068	117
STAT_Q6	3501	-	1	0.999	tccCAGAAaaggg	1	lcl|Sci_7|chr11:81834399-81838438	140
STAT1_01	1044	-	1	0.939	cgcaggtTCCCGgaagtggcg	1	lcl|Sci_106|chr2:3340364-3342068	61
STAT1_05	1585	+	1	0.991	gttttctgGGAAAtgacagcct	1	lcl|Sci_3|chr4:124414600-124416702	119
STAT1_Q6	1588	+	1	0.998	ttctGGGAAa	1	lcl|Sci_3|chr4:124414600-124416702	98
STAT3_01	622	-	1	0.901	cctctcttcctGGAAAttcaa	1	lcl|Sci_18|chr16:87633858-87636707	121
STAT3_03	1045	-	1	0.989	gcaggTTCCCggaagt	1	lcl|Sci_106|chr2:3340364-3342068	141
STAT4_Q4	637	-	1	0.991	tgagCTTCTaggaa	1	lcl|Sci_31|chr1:163447155-163448376	58
STAT4_Q5	1833	-	1	1	TTTCCtagaa	1	lcl|Sci_7|chr11:81834399-81838438	129
TAL1_01	1237	+	1	0.986	cctccTTATCtgc	1	lcl|Sci_62|chr3:58916783-58919585	64
TAL1_Q6	737	-	1	1	agcaGCTGGa	1	lcl|Sci_32|chr10:66999008-67001341	125
TAL1_Q6_01	1335	-	1	1	ccATCTG	1	lcl|Sci_1|chr18:64777543-64779774	110
TAL1ALPHAE47_01	1344	-	1	0.997	gggaccATCTGttaaa	1	lcl|Sci_48|chr2:33063177-33064718	125
TAL1BETAE47_01	1128	+	1	0.997	gagaaCAGATggtttg	1	lcl|Sci_7|chr11:81834399-81838438	127
TAL1BETAITF2_01	1128	+	1	0.997	gagaaCAGATggtttg	1	lcl|Sci_7|chr11:81834399-81838438	135
TATA_01	1506	+	1	0.995	ctATAAAaagctcac	1	lcl|Sci_79|chr3:66013689-66015860	138
TATA_C	945	+	1	1	tctaTAAAAg	1	lcl|Sci_31|chr1:163447155-163448376	137
TBP_01	49	+	1	1	tATAAAta	1	lcl|Sci_1|chr18:64777543-64779774	138
TBP_04	1077	+	1	0.952	cccatTTAAGgagtc	1	lcl|Sci_103|chr4:119638439-119639708	131
TBP_06	370	+	1	0.993	attttATATAtatata	1	lcl|Sci_78|chr6:120769804-120771127	117
TBP_Q6	4423	-	1	1	gtATAAA	1	lcl|Sci_6|chr19:21968571-21973341	138
TBP_Q6_01	410	-	1	0.985	tTTTATagact	1	lcl|Sci_81|chr16:92422935-92424454	138
TCF1_Q5	431	-	1	1	aCAAAG	1	lcl|Sci_1|chr18:64777543-64779774	136
TCF3_01	1907	-	1	0.995	aacaaaaCAAAGa	1	lcl|Sci_76|chr6:146588840-146591052	137
TCF3_04	1041	-	1	0.978	ccacacTTTGAtcttag	1	lcl|Sci_51|chr2:180171597-180172824	135
TCF3_05	1145	-	1	0.968	ttTTTTTtttagctt	1	lcl|Sci_38|chr4:53199734-53201028	136
TCF3_Q6	1338	-	1	1	tCAAAG	1	lcl|Sci_3|chr4:124414600-124416702	136
TST1_01	2511	-	1	0.989	tcattctAATTCctg	1	lcl|Sci_11|chr19:34476247-34482872	131
TST1_02	2278	-	1	0.996	tagttaaTTAATtaaaa	1	lcl|Sci_36|chr11:83474521-83478299	127
VDR_Q3	837	+	1	0.984	GGGTCagaagggaga	1	lcl|Sci_117|chr1:133006705-133008567	118
VDR_Q6_01	944	-	1	1	ggGGTCA	1	lcl|Sci_2|chr10:82396803-82398447	136
XBP1_01	780	+	1	0.985	aagatgACGTGtcaatt	1	lcl|Sci_18|chr16:87633858-87636707	72
XBP1_02	785	-	1	0.981	GACGTgtcaat	1	lcl|Sci_18|chr16:87633858-87636707	41
YY1_01	944	-	1	0.998	ttttaaaaATGGTgttg	1	lcl|Sci_105|chr18:64855754-64857942	141
YY1_02	693	+	1	0.969	aaccgGCCATcttcactcat	1	lcl|Sci_68|chr9:99258819-99260325	131
YY1_03	468	-	1	0.961	caagATGGCgga	1	lcl|Sci_92|chr19:21936582-21938780	133
YY1_Q6	3646	-	1	1	caagATGGC	1	lcl|Sci_7|chr11:81834399-81838438	133
YY1_Q6_02	469	-	1	0.999	aagATGGCgga	1	lcl|Sci_92|chr19:21936582-21938780	133
YY1_Q6_03	1280	+	1	1	CCATTtt	1	lcl|Sci_3|chr4:124414600-124416702	136
