# Supplementary material for: NFATc2 mediates epigenetic modification of dendritic cell cytokine and chemokine responses to dectin-1 stimulation
Source: Nucleic Acids Res. 2014 Dec 30;43(2):836–47. doi: 10.1093/nar/gku1369 (PMC4333412; doi:10.1093/nar/gku1369)
Supplement: SUPPLEMENTARY DATA [file supp_gku1369_nar-03496-z-2014-File006.xlsx]

## Sheet: Sheet1
NFATc2 ChIP-PCR primer
CK-F	ATCAGAGGATGCCCCCTAAG
CK-R	CTACCCACCCCCTATTCTCC
REST-F	GTGCCACTCGACAGAACTCA
REST-R	CCGGAACTATGTTGCCAAGT
TNF-F	CCAAGGGTGGAGAGAGATGA
TNF-R	GGAGCCTCTGCCATATCTTG
IL2-F	tggagaactatcccagaacca
IL12-R	aatgttggatgttgggcaat
IL12B-F	cagggacaggaatggagaag
IL12B-R	ttgcaaagaggtgtgcaatc
IL23A-F	accatgggatttggagatga
IL23A-R	tctccagttccttcctgtgt
1-F	GCGAAGGCTGCTTTATCTCA
1-R	AGCCTGGGCTGGTTAAAACT
2-F	TCGAGAGGTGATGACTGCAT
2-R	AAAACCACCGGGAAGCTCT
3-F	AAGGCTTGTGAGCAGGTCTC
3-R	TGTGACCTCAATGCCTTCCT
4-F	TGACCAGATGGAATAAGGATG
4-R	GTCACTTTCCTTTGGGCAAT
5-F	TCTTCACATGAAAGAAGACATCAA
5-R	CACAGGAACTGATGGCATTG
6 F	CTGAACGGAGTCAATGACCA
6 R	CAACACACACAGAGTGTAATGGAA
7 F	GGACTGCAGAGTGTCACCAG
7 R	TTTGTAAGGGCCAGATGTGA
8 F	TCAAGAAAGAGAAGAATCTTTCCAA
8 R	TGCAGACTTGTGCTGTTGTG
9 F	CTGCAGGGTGGAAACTTCTC
9 R	GGCAAGTGCTGTACCACAGA
H3K4me3 CHIP PCR PRIMERS
Polm p1-F	TCCCAATGCTGTTCGTTACA
Polm p1-R	CCTGGCCATATGAGAAGTCC
IL2 F	catcccatctataggcaatacctt
IL2 R	gaaactcactcacCTGCTTGG
IL12B-F	aggcaggaaacagaatgcac
IL12B-R	tttcactcttaaggcaagaacaga
IL23A-F	TGGATACGGGGCACATTATT
IL23A-R	accatgggatttggagatga
Real-time PCR primer
Actinb-F	cagcttctttgcagctcctt
Actinb-R	cacgatggaggggaatacag
Nfatc2-F	gggcttcagatcttcattgg
Nfatc2-R	tggtggctctcatgttgttc
IL-2 F	CCCAGGATGCTCACCTTC
IL-2 R	CAACAGTTACTCTGATATTGCTGA
IL1b-F	tcttctttgggtattgcttgg
IL1b-R	aaagctctccacctcaatgg
CCL1-F	GGATGTTGACAGCAAGAGCA
CCL1-R	TAGTTGAGGCGCAGCTTTCT
CCL2-F	AGGTCCCTGTCATGCTTCTG
CCL2-R	TCTGGACCCATTCCTTCTTG
CCL3-F	CCTCTGTCACCTGCTCAACA
CCL3-R	GATGAATTGGCGTGGAATCT
CCL4-F	CCCACTTCCTGCTGTTTCTC
CCL4-R	GAGGAGGCCTCTCCTGAAGT
CCL7-F	AATGCATCCACATGCTGCTA
CCL7-R	ATAGCCTCCTCGACCCACTT
CCL9-F	CTGGGTCTGCCCACTAAGAA
CCL9-R	TTGAAAGCCCATGTGAAACA
CCL12-F	GTCCTCAGGTATTGGCTGGA
CCL12-R	GGGTCAGCACAGATCTCCTT
CCL24-F	GTGCCTGACCTCCAGAACAT
CCL24-R	TCTTATGGCCCTTCTTGGTG
Cxcl3-F	CTCCAGACTCCAGCCACACT
Cxcl3-R	GTCACCGTCAAGCTCTGGAT
Cxcl9-F	TTTTCCTCTTGGGCATCATC
Cxcl9-R	AGTCCGGATCTAGGCAGGTT
csf1-F	CTCTCTGCATCCCAGGACAG
csf1-R	CATGAGGAGACAGACCAGCA
csf2-F	AGGATGTGGCTGCAGAATTT
csf2-R	CCTCTTCATTCAACGTGACAG
Tnfsf8-F	CAGTGGCGATCATTCTGGTA
Tnfsf8-R	GGAGGTAGGCCCATGACTTC
Tnfsf9-F	GCCTAGTCGCTTTGGTTTTG
Tnfsf9-R	CAGTAGCTTGGCGAACACAG
Tnfsf14-F	GACAGACGGACATCCCATTC
Tnfsf14-R	TAAGATGTGCTGCTGGGTTG
Tnfsf15-F	ACAGCAGAAGGATGGCAGAG
Tnfsf15-R	TCTTCTGTTATGGCCCGAAG
Tnfsf18-F	TAGCCTCATGGAGGAAATGC
Tnfsf18-R	CATGTGCCATTTTGAGGATG
Tgfb3-F	GGAGTTGCTGGAAGAGATGC
Tgfb3-R	TGGTTCCATTTTTCTCCACTG

## Sheet: Sheet2
	CCL1-F	GGATGTTGACAGCAAGAGCA
	CCL1-R	TAGTTGAGGCGCAGCTTTCT
	CCL2-F	AGGTCCCTGTCATGCTTCTG
	CCL2-R	TCTGGACCCATTCCTTCTTG
	CCL3-F	CCTCTGTCACCTGCTCAACA
	CCL3-R	GATGAATTGGCGTGGAATCT
	CCL4-F	CCCACTTCCTGCTGTTTCTC
	CCL4-R	GAGGAGGCCTCTCCTGAAGT
	CCL7-F	AATGCATCCACATGCTGCTA
	CCL7-R	ATAGCCTCCTCGACCCACTT
	CCL9-F	CTGGGTCTGCCCACTAAGAA
	CCL9-R	TTGAAAGCCCATGTGAAACA
	CCL12-F	GTCCTCAGGTATTGGCTGGA
	CCL12-R	GGGTCAGCACAGATCTCCTT
	CCL24-F	GTGCCTGACCTCCAGAACAT
	CCL24-R	TCTTATGGCCCTTCTTGGTG
	Cxcl3-F	CTCCAGACTCCAGCCACACT
	Cxcl3-R	GTCACCGTCAAGCTCTGGAT
	Cxcl9-F	TTTTCCTCTTGGGCATCATC
	Cxcl9-R	AGTCCGGATCTAGGCAGGTT
	csf1-F	CTCTCTGCATCCCAGGACAG
	csf1-R	CATGAGGAGACAGACCAGCA
	csf2-F	AGGATGTGGCTGCAGAATTT
	csf2-R	CCTCTTCATTCAACGTGACAG
	Tnfsf8-F	CAGTGGCGATCATTCTGGTA
	Tnfsf8-R	GGAGGTAGGCCCATGACTTC
	Tnfsf9-F	GCCTAGTCGCTTTGGTTTTG
	Tnfsf9-R	CAGTAGCTTGGCGAACACAG
	Tnfsf14-F	GACAGACGGACATCCCATTC
	Tnfsf14-R	TAAGATGTGCTGCTGGGTTG
	Tnfsf15-F	ACAGCAGAAGGATGGCAGAG
	Tnfsf15-R	TCTTCTGTTATGGCCCGAAG
	Tnfsf18-F	TAGCCTCATGGAGGAAATGC
	Tnfsf18-R	CATGTGCCATTTTGAGGATG
	Tgfb3-F	GGAGTTGCTGGAAGAGATGC
	Tgfb3-R	TGGTTCCATTTTTCTCCACTG
